# Supplementary material for: GALNT2 rs4846914 SNP Is Associated with Obesity, Atherogenic Lipid Traits, and ANGPTL3 Plasma Level
Source: Genes (Basel). 2022 Jul 4;13(7):1201. doi: 10.3390/genes13071201 (PMC9316564; doi:10.3390/genes13071201)
Supplement: Supplementary file 1 [file genes-13-01201-s001.zip]

Archive with 1 entries (1 files):
- genes-1771146-supplementary.xlsx
