# Supplementary material for: GALNT2 rs4846914 SNP Is Associated with Obesity, Atherogenic Lipid Traits, and ANGPTL3 Plasma Level
Source: Genes (Basel). 2022 Jul 4;13(7):1201. doi: 10.3390/genes13071201 (PMC9316564; doi:10.3390/genes13071201)
Supplement: Supplementary file 1 [file genes-13-01201-s001.zip › genes-1771146-supplementary.xlsx]

## Sheet: Sheet1
Supplementary Dataset 1 - Genotypes called at rs4846914 in the study cohort.
Samples_ID	rs4846914	Age (years)	Sex (1=Male; 2=Female)	DiabetesStatus (1=No; 2=Yes)	HypertensionStatus (1=No; 2=Yes)	ObeseStatus (1=No; 2=Yes)
1	G A	38	2	1	1	1
2	A A	29	1	1	1	1
3	A A	41	2	1	1	1
4	G A	25	1	1	1	1
5	G A	31	2	2	1	1
6	G A	28	2	1	1	1
7	A A	30	2	1	1	1
8	A A	35	1	1	1	1
9	G A	31	1	1	1	1
10	A A	28	2	1	1	1
11	G A	51	2	1	1	1
12	G A	45	1	1	1	1
13	G A	54	2	1	1	1
14	G A	36	2	1	1	1
15	A A	47	2	1	1	1
16	A A	55	2	1	1	1
17	A A	28	2	1	1	1
18	G A	56	2	1	1	1
19	G A	24	2	1	1	1
20	A A	21	2	1	1	1
21	G A	43	1	1	1	1
22	0 0	26	2	1	1	1
23	A A	41	2	1	1	1
24	A A	32	2	1	1	1
25	G A	50	2	1	1	1
26	G A	21	2	1	1	1
27	G A	26	1	1	1	1
28	G A	23	2	1	1	1
29	G G	31	2	1	1	1
30	G A	24	1	1	1	1
31	A A	37	1	1	1	1
32	G G	41	1	1	1	1
33	A A	29	2	1	1	1
34	A A	31	2	1	1	1
35	G A	27	2	1	1	1
36	G A	39	2	1	1	1
37	G A	38	2	1	1	1
38	A A	35	2	1	1	1
39	G A	50	1	1	1	1
40	G A	33	2	1	1	1
41	G A	27	2	1	1	1
42	A A	55	1	2	1	1
43	G G	32	1	1	1	1
44	A A	39	2	1	1	1
45	A A	20	1	1	1	1
46	G A	45	2	1	1	1
47	A A	30	1	1	1	1
48	G A	38	1	1	1	1
49	G G	47	1	1	1	1
50	G A	39	2	1	1	1
51	G A	44	1	1	2	1
52	G G	52	2	1	2	1
53	A A	52	2	1	1	1
54	A A	58	2	1	1	1
55	A A	34	1	1	1	1
56	G A	28	1	1	1	1
57	G A	36	2	1	1	1
58	A A	57	1	1	1	1
59	G A	46	2	1	1	1
60	G A	31	2	1	1	1
61	A A	46	1	1	1	1
62	G G	31	1	1	1	1
63	A A	30	1	1	1	1
64	G A	45	2	1	1	1
65	A A	24	2	1	1	1
66	A A	60	1	1	2	1
67	A A	54	2	1	2	1
68	G G	52	2	1	2	1
69	A A	55	2	1	2	1
70	G A	52	2	1	2	1
71	G A	49	2	1	1	1
72	G A	31	2	1	1	1
73	G A	56	1	1	1	1
74	G G	47	2	1	1	1
75	A A	28	2	1	1	1
76	G A	28	1	1	2	1
77	G A	51	1	1	1	1
78	G A	55	2	1	1	1
79	G A	55	2	1	1	1
80	G A	53	1	1	1	1
81	G A	38	1	1	1	1
82	G A	40	1	1	1	1
83	G A	71	1	1	1	1
84	G G	47	1	1	1	1
85	A A	35	2	1	1	1
86	0 0	30	2	1	1	1
87	G A	57	2	1	1	1
88	A A	54	2	1	1	1
89	G G	40	1	1	1	1
90	G A	63	2	1	2	1
91	G A	54	1	1	1	1
92	A A	60	1	1	1	1
93	G G	61	1	1	1	1
94	G A	34	1	1	1	1
95	G A	48	2	1	1	1
96	G A	30	1	1	1	1
97	A A	62	1	1	1	1
98	A A	45	2	2	1	1
99	G A	49	1	2	1	1
100	A A	27	2	2	1	1
101	A A	59	2	2	1	1
102	G A	47	1	2	2	1
103	G G	48	2	2	1	1
104	A A	53	2	2	2	1
105	G A	56	1	2	2	1
106	A A	36	1	2	1	1
107	G A	48	2	2	2	1
108	A A	55	2	2	2	1
109	G A	53	2	2	1	1
110	G A	37	2	2	1	1
111	A A	54	1	2	1	1
112	G A	58	1	2	1	1
113	A A	56	2	2	1	1
114	A A	49	1	2	1	1
115	A A	38	2	2	1	1
116	G G	58	1	2	2	1
117	A A	57	2	2	2	1
118	A A	60	1	2	2	1
119	G A	58	2	2	1	1
120	G A	59	2	2	2	1
121	G G	65	2	2	2	1
122	A A	54	2	2	2	1
123	G A	55	1	2	1	1
124	G A	47	1	2	2	1
125	G A	45	1	2	1	1
126	G A	59	2	2	1	1
127	G A	59	2	2	1	1
128	G G	56	1	2	1	1
129	G G	50	1	2	1	1
130	A A	43	1	2	1	1
131	G A	58	1	2	1	1
132	G A	29	1	2	1	1
133	G A	53	2	2	2	1
134	G A	56	2	2	2	1
135	G G	55	1	2	2	1
136	A A	63	1	2	2	1
137	A A	62	2	2	2	1
138	G A	55	1	2	2	1
139	G A	58	1	2	2	1
140	G G	61	2	2	2	1
141	G G	63	1	2	2	1
142	A A	28	2	2	1	1
143	A A	56	2	1	NA	1
144	G A	NA	NA	NA	NA	1
145	A A	62	2	1	1	2
146	G G	36	2	1	1	2
147	A A	47	2	1	1	2
148	G G	25	2	2	1	2
149	G A	50	2	1	1	2
150	A A	22	2	1	1	2
151	G A	30	2	1	1	2
152	G A	29	2	1	1	2
153	G A	30	2	1	1	2
154	G G	25	2	1	1	2
155	G G	24	1	1	1	2
156	G A	24	2	1	1	2
157	A A	56	2	1	1	2
158	G G	55	2	1	1	2
159	G A	42	2	1	1	2
160	A A	34	2	1	1	2
161	G A	31	1	1	1	2
162	A A	37	1	1	1	2
163	G A	42	1	1	1	2
164	A A	26	1	1	1	2
165	G A	61	2	1	1	2
166	G G	33	1	1	1	2
167	G G	39	2	1	1	2
168	A A	36	1	1	1	2
169	G G	59	2	1	2	2
170	G A	31	2	1	2	2
171	A A	66	2	1	1	2
172	A A	51	1	1	1	2
173	G G	59	1	1	1	2
174	G A	38	2	1	1	2
175	G A	55	1	1	1	2
176	G A	39	1	1	1	2
177	G A	38	2	1	1	2
178	G G	33	2	1	1	2
179	G A	30	2	1	1	2
180	A A	35	1	1	1	2
181	A A	49	1	1	1	2
182	G G	27	1	1	1	2
183	G A	42	1	1	1	2
184	G G	49	1	1	2	2
185	A A	52	2	1	2	2
186	G G	33	1	1	1	2
187	A A	33	2	1	1	2
188	G A	30	1	1	1	2
189	A A	42	2	1	1	2
190	G G	60	2	1	1	2
191	G G	29	1	1	1	2
192	A A	61	2	1	2	2
193	G A	60	1	1	2	2
194	G A	34	1	1	1	2
195	A A	60	2	1	1	2
196	G A	53	2	1	1	2
197	G G	57	2	1	1	2
198	A A	49	2	1	1	2
199	A A	53	2	1	1	2
200	G G	37	2	1	1	2
201	G A	46	1	1	2	2
202	A A	51	1	1	2	2
203	A A	58	1	1	1	2
204	G A	57	2	1	1	2
205	G G	60	2	1	1	2
206	G A	76	1	1	2	2
207	G G	64	1	1	2	2
208	G A	27	1	2	1	2
209	G A	51	2	2	2	2
210	G A	60	2	2	2	2
211	G A	38	1	2	1	2
212	A A	62	1	2	2	2
213	G A	62	1	2	2	2
214	G A	52	2	2	2	2
215	G A	46	1	2	1	2
216	A A	63	2	2	1	2
217	G A	63	1	2	2	2
218	G G	51	2	2	2	2
219	A A	57	1	2	2	2
220	G A	54	1	2	2	2
221	G A	55	1	2	1	2
222	G A	41	1	2	1	2
223	G G	42	1	2	1	2
224	G A	55	2	2	1	2
225	G A	51	1	2	2	2
226	G A	57	2	2	2	2
227	A A	52	2	2	2	2
228	G A	48	2	2	2	2
229	G A	61	1	2	2	2
230	A A	49	2	2	2	2
231	G A	57	1	2	2	2
232	G A	72	2	2	2	2
233	G A	56	1	2	2	2
234	A A	62	2	2	2	2
235	G G	55	1	2	2	2
236	G A	58	2	2	2	2
237	G A	55	2	2	2	2
238	G G	46	2	2	1	2
239	A A	58	2	2	1	2
240	G A	58	2	2	1	2
241	G A	49	2	2	1	2
242	G A	74	1	2	1	2
243	A A	56	1	2	1	2
244	G A	43	2	2	1	2
245	G A	54	1	2	1	2
246	G G	57	1	2	1	2
247	G G	52	2	2	1	2
248	G A	51	2	2	1	2
249	G A	50	2	2	1	2
250	G A	53	1	2	1	2
251	0 0	54	1	2	1	2
252	G A	28	2	2	1	2
253	A A	48	2	2	1	2
254	G G	53	1	2	1	2
255	G G	57	2	2	1	2
256	G A	41	1	2	1	2
257	A A	28	1	2	2	2
258	G A	54	2	2	2	2
259	A A	55	1	2	2	2
260	A A	23	1	2	2	2
261	G A	64	1	2	2	2
262	G A	64	2	2	2	2
263	G A	42	1	2	2	2
264	G A	64	2	2	2	2
265	A A	51	1	2	2	2
266	G G	53	2	2	2	2
267	A A	53	1	2	2	2
268	G G	43	2	2	2	2
269	G A	48	1	2	2	2
270	A A	59	1	2	2	2
271	G A	49	1	2	2	2
272	A A	61	1	2	2	2
273	G G	44	2	2	2	2
274	G A	52	2	2	2	2
275	G A	52	2	2	2	2
276	G G	51	1	2	2	2
277	A A	59	2	2	2	2
278	G G	52	1	2	2	2
279	G A	56	2	2	2	2
280	A A	NA	NA	NA	NA	NA
281	G A	NA	NA	NA	NA	NA
282	G G	NA	NA	NA	NA	NA
